# Supplementary material for: Fall Risk Prediction in Multiple Sclerosis Using Postural Sway Measures: A Machine Learning Approach
Source: Sci Rep. 2019 Nov 6;9:16154. doi: 10.1038/s41598-019-52697-2 (PMC6834625; doi:10.1038/s41598-019-52697-2)
Supplement: Supplementary file 1 — Dataset 1 [file 41598_2019_52697_MOESM1_ESM.xlsx]

## Sheet: Sheet1
Study	ID_Within_Study	SP	SP_AP	SP_ML	MV	MV_AP	MV_ML	CEA	CEA_T	RANGE_AP	RANGE_ML	RMS_AP	RMS_ML	TP	f95	CF	FD	ApEn_AP	ApEn_ML	SaEn_AP	SaEn_ML	Group	Sex	Age	ABC	FES	ConF	PPA	BERG	EDSS
1	1	0.2358	0.20384	0.083438	0.00786	0.0067947	0.0027813	98.687	3.2896	0.018241	0.0097762	0.00355	0.0014107	8.641	4.7333	1.3037	0.76847	0.59778	0.56034	0.75196	0.71111	1	0	41	93.75	17	97.9167	0.26	55	2.5
1	2	0.27434	0.22291	0.13581	0.0091448	0.0074302	0.0045271	232.48	7.7493	0.024658	0.01864	0.0051638	0.0033478	9.328	6.1667	1.4506	0.79939	0.49379	0.45047	0.47768	0.48927	1	0	68	60	38	60	1.52	44	5
1	3	1.7888	1.1067	1.1652	0.059627	0.03689	0.038839	2616.1	87.205	0.063038	0.062063	0.013358	0.010374	45.487	5.9	1.8662	0.71247	0.65798	0.58389	1.1986	0.9687	1	1	73	63.75	25	81.25	2.72	29	6
1	4	0.65806	0.58797	0.22281	0.021935	0.019599	0.007427	391.79	13.06	0.04161	0.018767	0.0069047	0.0030055	20.557	5	1.5073	0.73217	0.56105	0.66149	0.69315	0.94369	1	0	56	86.25	29	86.25	0.34	50	4
1	5	0.35007	0.27884	0.15991	0.011669	0.0092945	0.0053304	203.5	6.7833	0.022088	0.019075	0.0034336	0.003142	10.836	6.5667	1.8259	0.75596	0.66296	0.47803	0.88297	0.4754	1	0	51	76.875	26	79.1667	0.7	50	6.5
1	7	0.60727	0.46281	0.37008	0.020242	0.015427	0.012336	682.64	22.755	0.04318	0.02577	0.0070651	0.0051308	20.66	7.3333	1.9133	0.75788	0.62666	0.58914	0.79409	0.69066	1	0	58	5.625	62	5.625	1.61	41	6.5
1	8	0.58009	0.53465	0.1547	0.019336	0.017822	0.0051568	180.34	6.0114	0.035811	0.0078422	0.0080911	0.0013084	20.828	5.0667	1.4408	0.75131	0.60143	0.63768	0.71907	1.1575	1	0	61	31.875	35	60.4167	0.75	50	6
1	9	0.28763	0.24526	0.11261	0.0095876	0.0081755	0.0037535	81.215	2.7072	0.020674	0.0067888	0.0037131	0.001235	9.3883	5.4	1.4823	0.76106	0.593	0.60375	0.72104	1.0107	1	0	48	85.313	24	85.313	0.05	55	3.5
1	10	1.3883	0.80164	0.97044	0.046278	0.026721	0.032348	4484	149.47	0.10608	0.097958	0.017695	0.013436	41.85	4.6	1.4254	0.76318	0.52955	0.575	0.57631	0.77319	1	0	38	52.5	37	56.25	3.28	40	6
1	11	0.3885	0.3096	0.17118	0.01295	0.01032	0.005706	370.91	12.364	0.045002	0.012945	0.0071959	0.0027253	15.298	5	1.4713	0.73924	0.59359	0.53022	0.75363	0.61865	1	0	33	68.125	25	81.25	-0.18	56	2.5
1	12	1.6663	1.2533	0.84037	0.055544	0.041775	0.028012	1982.8	66.093	0.06514	0.052708	0.011082	0.0094903	39.232	5.8	1.9159	0.7061	0.6384	0.66891	1.3134	1.37	1	0	28	50	51	50	4.68	33	6
1	13	1.4588	1.1189	0.71475	0.048628	0.037295	0.023825	1878.5	62.617	0.076792	0.033298	0.013689	0.0072792	40.928	6.1333	1.7065	0.73467	0.65321	0.61419	0.96721	1.0438	1	0	56	63.75	42	63.75	1.67	31	6.5
1	14	0.42993	0.31927	0.23041	0.014331	0.010642	0.0076803	353.06	11.769	0.032579	0.018425	0.006502	0.0028649	13.676	5.5333	1.4902	0.77825	0.56685	0.61334	0.66609	0.79731	1	1	57	66.875	28	75	1.78	47	4.5
1	15	1.1414	0.87833	0.57168	0.038048	0.029278	0.019056	1350.9	45.031	0.050251	0.047769	0.010112	0.0085064	31.999	6.7667	1.8376	0.74666	0.61884	0.58869	1.1727	0.86062	1	1	58	65.625	39	65.625	2.55	36	6
1	16	1.547	1.2288	0.68867	0.051568	0.040959	0.022956	860.65	28.688	0.064703	0.043845	0.01008	0.0051505	37.54	6.8333	2.2442	0.68478	0.56149	0.62069	1.1014	1.2493	1	1	63	61.25	40	61.25	1.93	38	6.5
1	17	1.7494	1.318	0.86265	0.058314	0.043934	0.028755	3102	103.4	0.078494	0.07513	0.0163	0.010101	48.562	4.9	1.5695	0.70418	0.58687	0.56914	0.70566	0.72871	1	1	56	45	51	45	2.15	24	6.5
1	18	0.69526	0.5689	0.2985	0.023175	0.018963	0.00995	564.16	18.805	0.041007	0.023301	0.0072291	0.004137	21.521	6.3	1.6304	0.7644	0.59309	0.63256	0.8232	1.0415	1	0	62	82.5	27	82.5	1.06	45	6
1	19	0.38112	0.26752	0.21687	0.012704	0.0089172	0.0072289	224.14	7.4714	0.018966	0.015491	0.0042027	0.0028585	10.451	5.7	1.6551	0.75731	0.62543	0.60698	0.75012	0.76469	1	0	64	93.125	17	97.9167	-0.49	56	2.5
1	20	0.89958	0.73567	0.37624	0.029986	0.024522	0.012541	1080.4	36.014	0.057306	0.037544	0.013213	0.0043515	31.906	4.6	1.3435	0.74654	0.50714	0.55981	0.56329	0.68258	1	0	51	78.125	44	78.125	3.34	42	6
1	21	0.35817	0.31148	0.13693	0.011939	0.010383	0.0045644	296.3	9.8768	0.025269	0.015905	0.0061094	0.0025481	13.563	6.5667	1.7664	0.77891	0.61391	0.54755	0.81093	0.64978	1	0	66	85.625	25	85.625	0.8	55	4
1	22	0.52811	0.40946	0.24938	0.017604	0.013649	0.0083128	573.85	19.128	0.037041	0.019007	0.0081807	0.0037371	17.66	5.0667	1.3766	0.7708	0.52104	0.5389	0.58304	0.60414	1	1	79	33.125	44	41.6667	1.45	30	6.5
1	23	0.68522	0.56702	0.27389	0.022841	0.018901	0.0091296	661.11	22.037	0.043279	0.034382	0.0084379	0.0046705	21.186	4.1	1.3459	0.77307	0.55099	0.50972	0.66438	0.52463	1	0	66	67.5	40	67.5	2.48	33	6.5
1	24	0.60003	0.49818	0.24651	0.020001	0.016606	0.0082169	293.34	9.7779	0.043674	0.017981	0.0060936	0.0025927	21.613	6.6333	1.8337	0.74193	0.6067	0.66591	0.81354	1.1441	1	0	68	78.75	26	79.1667	0.81	48	3.5
1	25	0.58309	0.50764	0.2073	0.019436	0.016921	0.0069098	273.36	9.112	0.032514	0.015502	0.0064293	0.0025201	16.151	6.3667	1.9423	0.7531	0.5923	0.53301	0.84644	0.68803	1	1	39	85.938	30	85.938	1.18	55	2.5
1	26	0.39751	0.35	0.13991	0.01325	0.011667	0.0046637	160.93	5.3644	0.025552	0.010474	0.0047532	0.0021108	14.754	6.7	1.8167	0.74547	0.64996	0.67933	0.89697	0.82668	1	0	49	85	22	87.5	-0.09	54	5.5
1	27	1.0626	0.87107	0.44678	0.035418	0.029036	0.014893	827.81	27.594	0.058573	0.027309	0.0093683	0.004668	28.148	5.4667	1.7635	0.71539	0.61653	0.58761	1.2424	1.1037	1	0	65	59.375	34	62.5	1.21	30	6.5
1	28	0.38302	0.31885	0.15173	0.012767	0.010628	0.0050576	53.961	1.7987	0.015254	0.0083597	0.002302	0.0012437	9.1029	6.8667	2.2202	0.68988	0.59096	0.62351	1.1939	1.4313	1	0	25	83.75	21	89.5833	-0.37	56	3.5
1	29	0.83091	0.63138	0.41748	0.027697	0.021046	0.013916	1119.6	37.321	0.030985	0.044495	0.0064693	0.0091736	21.274	5.7	1.7525	0.75961	0.60705	0.57001	1.083	0.69315	1	0	66	39.375	44	41.6667	2.64	34	6.5
1	30	0.69117	0.63572	0.19037	0.023039	0.021191	0.0063455	471.64	15.721	0.046758	0.023005	0.0070057	0.0037025	20.863	5.2667	1.6774	0.73575	0.60717	0.58358	0.92569	0.73549	1	0	69	74.375	23	85.4167	1.06	54	3.5
2	1	1.4858	1.3738	0.38673	0.049528	0.045793	0.012891	808.62	26.954	0.044993	0.026155	0.0089035	0.0048125	32.028	7.3	2.548	0.66654	0.54966	0.60859	1.5506	0.79827	0	0	69	98.75	18	98.75	0.88	55
2	2	0.50842	0.47576	0.11884	0.016947	0.015859	0.0039613	112.07	3.7355	0.023502	0.0065326	0.0049051	0.0013385	14.518	6.3667	1.8994	0.72479	0.67586	0.69594	1.1149	0.91355	0	0	72	90.938	19	93.75	-0.19	56
2	3	0.2931	0.25068	0.11259	0.0097699	0.008356	0.0037531	79.917	2.6639	0.014985	0.0078198	0.0033799	0.0012197	8.682	6.0333	1.605	0.74788	0.6599	0.66852	0.94098	1.0561	0	0	69	68.75	30	70.8333	-0.18	55
2	4	0.4341	0.40296	0.1033	0.01447	0.013432	0.0034433	117.47	3.9158	0.024699	0.0072504	0.0044425	0.0013949	14.587	5.4667	1.5067	0.75266	0.58804	0.69634	0.80016	0.88667	0	1	71	94.375	19	94.375	-0.4	56
2	5	0.55592	0.47688	0.20491	0.018531	0.015896	0.0068302	95.515	3.1838	0.030288	0.007482	0.0058534	0.0010007	16.301	7.1667	2.0862	0.73635	0.63327	0.42605	0.83371	1.7367	0	1	66	99.375	16	100	-0.95	56
2	10	0.42211	0.39064	0.10329	0.01407	0.013021	0.0034429	70.872	2.3624	0.021046	0.0044605	0.0040821	0.00094602	12.764	5.6333	1.7216	0.71803	0.59383	0.59869	0.94122	1.0986	0	0	60	92.5	22	92.5	0.97	56
2	11	0.44381	0.39415	0.13828	0.014794	0.013138	0.0046094	123.35	4.1118	0.023808	0.0080395	0.0045031	0.0014311	13.266	5.8333	1.5538	0.76758	0.62997	0.65699	0.81914	0.97166	0	0	66	75.313	27	77.0833	-0.4	56
2	13	0.24139	0.19421	0.10705	0.0080462	0.0064736	0.0035684	71.004	2.3668	0.012672	0.0087475	0.0025166	0.001452	7.0568	6.3667	1.6669	0.76702	0.61561	0.62174	0.78897	0.96508	0	0	59	98.125	17	98.125	-1.22	56
2	14	0.39421	0.3299	0.15938	0.013146	0.011001	0.0053149	137.52	4.5861	0.029937	0.011576	0.0042478	0.0017089	14.874	7.6033	2.0864	0.73855	0.64993	0.59878	0.9032	0.91136	0	1	63	100	16	100	-0.51	56
2	15	1.5253	1.3889	0.43204	0.050895	0.046346	0.014416	792.31	26.438	0.057205	0.022343	0.011062	0.0037929	37.322	6.4734	2.0519	0.70215	0.61193	0.60665	1.2326	1.161	0	1	70	91.875	19	93.75	0.65	53
2	16	0.38814	0.33316	0.13919	0.012938	0.011105	0.0046396	51.509	1.717	0.014051	0.0077024	0.0021835	0.0012809	8.4642	7.5333	2.3261	0.72223	0.68269	0.64477	1.3726	0.93911	0	1	59	91.875	24	91.875	-0.89	56
2	17	0.27928	0.23735	0.10913	0.0093094	0.0079118	0.0036375	150.27	5.0091	0.022198	0.008427	0.0043887	0.0018805	9.6635	6.7	1.6762	0.77189	0.55614	0.56126	0.6712	0.84268	0	0	64	92.5	22	92.5	0.5	56
2	18	0.33108	0.30133	0.097581	0.011036	0.010044	0.0032527	122.25	4.0749	0.019267	0.0080718	0.0039257	0.0015845	10.421	5.7667	1.7143	0.73518	0.66871	0.62888	0.78368	0.84688	0	0	63	84.688	20	91.6667	-0.09	56
2	20	0.47363	0.42401	0.15849	0.015788	0.014134	0.0052829	94.232	3.1411	0.017861	0.0078231	0.0034394	0.0014293	11.316	6.8	2.0316	0.7083	0.61247	0.61887	1.29	1.3642	0	0	70	98.75	17	98.75	-0.61	56
2	23	0.43889	0.39137	0.13501	0.01463	0.013046	0.0045004	118.22	3.9408	0.035677	0.0059295	0.0057362	0.0010419	17.729	6.8333	1.8252	0.74773	0.58774	0.59855	0.76484	1.4022	0	0	66	92.813	20	92.813	0.95	56
2	25	0.50551	0.47942	0.10676	0.01685	0.015981	0.0035587	56.93	1.8977	0.022152	0.0054894	0.0041323	0.00076093	14.337	6.1667	1.9932	0.69537	0.59078	0.63691	1.1678	1.286	0	1	61	98.125	18	98.125	-0.14	56
2	27	0.29923	0.27794	0.077416	0.0099743	0.0092648	0.0025805	57.532	1.9177	0.022788	0.0046079	0.0033873	0.00094046	12.388	7.3333	2	0.74764	0.6533	0.6471	0.87309	0.94816	0	1	69	88.75	19	93.75	-0.12	56
2	29	0.39709	0.36343	0.11014	0.013236	0.012114	0.0036714	109.06	3.6353	0.026213	0.011823	0.003792	0.0014897	13.539	7.2667	2.1173	0.73362	0.65649	0.58723	1.1392	0.73113	0	0	73	93.438	20	93.438	0.44	56
2	39	0.32435	0.28316	0.11744	0.010812	0.0094387	0.0039147	227.41	7.5804	0.030658	0.011267	0.0054633	0.0021839	13.726	6.1	1.4973	0.78348	0.51785	0.53935	0.52746	0.55325	0	0	62	93.75	19	93.75	0.94	56
2	40	0.16496	0.13948	0.062982	0.0054985	0.0046492	0.0020994	72.981	2.4327	0.017375	0.0054594	0.0037919	0.000964	8.2888	7.4667	1.798	0.78394	0.40613	0.57623	0.41443	0.67394	0	1	63	53.125	32	66.6667	0.62	56
2	41	0.19388	0.1697	0.068856	0.0064626	0.0056568	0.0022952	38.417	1.2806	0.013297	0.0041847	0.0023928	0.00076649	6.2721	5.7333	1.6024	0.76532	0.58689	0.66753	0.7293	1.0436	0	0	65	87.5	23	87.5	0.82	56
2	45	0.30155	0.26346	0.1083	0.010052	0.008782	0.0036102	119.57	3.9858	0.014855	0.0094761	0.0030098	0.0021308	7.8331	6.0333	1.7869	0.74206	0.65807	0.56893	1.0205	0.57805	0	0	57	97.81	19	97.81	-0.53	56
3	1	0.61156	0.48287	0.27323	0.020385	0.016096	0.0091075	524.76	17.492	0.03094	0.023632	0.0059223	0.004687	16.535	5.8667	1.5714	0.75885	0.65413	0.65662	0.85573	0.96281	1	0	61	95	20	95	2.38	55	3.5
3	2	0.26197	0.22837	0.092156	0.0087322	0.0076124	0.0030719	126.73	4.2244	0.021158	0.0064159	0.0046653	0.0013645	9.6776	5.0333	1.2932	0.78852	0.54079	0.59317	0.57309	0.74857	1	1	56	99.375	16	100	-0.032	56	2
3	3	0.35199	0.30634	0.12074	0.011733	0.010211	0.0040248	193.19	6.4396	0.033041	0.010489	0.0062389	0.0018595	17.217	7.1333	1.7946	0.77854	0.51981	0.61501	0.53049	0.78212	1	0	51	55	39	55	0.57	45	6
3	4	0.21523	0.18146	0.083188	0.0071744	0.0060488	0.0027729	124	4.1333	0.027077	0.010958	0.0047113	0.001416	9.6898	4.9	1.2634	0.82652	0.41918	0.60032	0.42098	0.75844	1	0	60	98.125	17	98.125	1.59	56	2.5
3	6	0.27451	0.2006	0.17317	0.0091502	0.0066867	0.0057723	86.449	2.8816	0.022613	0.0094814	0.0041767	0.0013119	7.5579	6.4	1.7645	0.75876	0.55657	0.58287	0.59603	1.4028	1	1	28	98.75	17	98.75	-0.8	56	2
3	7	0.95101	0.81794	0.33781	0.0317	0.027265	0.01126	1063.1	35.437	0.054538	0.03813	0.0095481	0.0058783	31.392	5.2	1.6296	0.73574	0.46666	0.47169	0.53858	0.48958	1	0	60	80.625	23	85.4167	1.8	49	2.5
3	8	0.47834	0.39841	0.18467	0.015945	0.01328	0.0061558	490.71	16.357	0.038439	0.019737	0.006492	0.0040271	16.92	5.5667	1.4389	0.77776	0.54062	0.47434	0.64476	0.49841	1	0	47	53.125	42	53.125	3.57	33	6
3	9	0.28479	0.26364	0.095629	0.0094928	0.0087881	0.0031876	256.2	8.5399	0.032723	0.011871	0.0064771	0.0020581	12.712	5.9	1.3805	0.80698	0.49362	0.48648	0.4912	0.52051	1	1	31	53.125	40	53.125	-0.22	52	4.5
3	10	0.63576	0.57555	0.22648	0.021192	0.019185	0.0075493	140.67	4.6889	0.021393	0.012296	0.0041198	0.0020026	15.129	6.9667	2.3368	0.66658	0.52254	0.61433	1.45	1.5656	1	0	56	57.5	35	60.4167	3.32	26	6
3	11	0.76298	0.66578	0.26587	0.025433	0.022193	0.0088623	1396.7	46.557	0.046497	0.031478	0.0095466	0.0077904	23.19	6.7	1.5876	0.79032	0.56335	0.53514	0.70723	0.62192	1	1	64	33.75	47	35.4167	3.73	47	3
3	12	0.30799	0.25252	0.13983	0.010266	0.0084174	0.0046609	137.97	4.5988	0.014725	0.014572	0.0030461	0.0023932	8.9246	5.5	1.5549	0.77698	0.67616	0.63075	0.98916	0.76136	1	0	67	81.875	32	81.875	0.55	49	2.5
3	71	0.54338	0.50908	0.12621	0.018113	0.016969	0.0042068	103.7	3.4568	0.028055	0.0057354	0.0048889	0.0010959	16.07	6.1333	1.874	0.71907	0.63148	0.62428	1.0807	1.1845	1	1	59	100	16	100	-0.57	56	2.5
4	1	0.41904	0.30947	0.22272	0.013968	0.010316	0.0074238	779.88	25.996	0.036644	0.02716	0.0062839	0.0066141	15.59	7.2667	1.9131	0.76668	0.51218	0.58786	0.61014	0.81658	1	0	53	36.875		36.875	2.11	45	6
4	2	0.47841	0.43905	0.14634	0.015947	0.014635	0.0048781	184.61	6.1537	0.037951	0.0078548	0.0076428	0.0013653	17.011	4.9333	1.526	0.76938	0.64176	0.62317	0.88252	0.96204	1	0	64	74.688		74.688	-0.06	51	5.5
4	3	0.82808	0.63094	0.39727	0.027603	0.021031	0.013242	1981.5	66.051	0.078532	0.05137	0.011763	0.0089396	34.496	6.8	1.6754	0.79459	0.57106	0.41959	0.69659	0.4381	1	1	67	70.625		70.625	0.75	48	5
4	4	0.70806	0.6155	0.23721	0.023602	0.020517	0.0079071	1113.9	37.131	0.084958	0.028962	0.014509	0.0040775	34.438	6.1	1.4242	0.80232	0.47402	0.50122	0.49668	0.50437	1	0	74				0.73	51	6
4	5	0.4293	0.39242	0.14356	0.01431	0.013081	0.0047852	249.09	8.3031	0.026597	0.017142	0.0051833	0.0026611	16.027	7.4667	2.0196	0.75265	0.63894	0.5166	0.87826	0.54716	1	0	62	60.625		60.625	1.09	47	5.5
4	7	0.55315	0.48077	0.20141	0.018438	0.016026	0.0067135	333.06	11.102	0.034943	0.016591	0.0062855	0.0030459	17.597	4.8333	1.4128	0.75353	0.5278	0.56163	0.67431	0.61523	1	0	52	62.5		62.5	0.44	50	4.5
4	8	0.29185	0.2624	0.089583	0.0097284	0.0087467	0.0029861	75.947	2.5316	0.022483	0.0056775	0.0035747	0.0011355	11.401	7.3333	1.9912	0.74741	0.61799	0.63821	0.87521	0.86325	1	1	55	89.375		89.375	0.74	55	2
4	12	0.75952	0.52689	0.46834	0.025317	0.017563	0.015611	536	17.867	0.031824	0.025856	0.006648	0.0042571	19.246	6.0333	1.9483	0.73056	0.65719	0.55707	0.99853	0.74416	1	1	61	68.125		68.125	0.5	50	4
4	13	0.75404	0.65008	0.34664	0.025135	0.021669	0.011555	307.16	10.239	0.032022	0.011872	0.0072305	0.0023627	20.472	6.1333	1.9595	0.7097	0.65548	0.51498	1.0675	1.5357	1	1	53	69.375		69.375	2.01	51	6
4	14	0.48193	0.3893	0.21197	0.016064	0.012977	0.0070657	276.39	9.2131	0.029515	0.019716	0.0056139	0.0026104	15.765	5.1667	1.4342	0.76013	0.58692	0.58777	0.70746	0.74961	1	0	47	50		50	3.51	38	6.5
4	15	1.089	0.84373	0.57831	0.036299	0.028124	0.019277	1223.3	40.778	0.052483	0.04298	0.0098054	0.0076569	26.451	5.2333	1.6013	0.72558	0.61072	0.63212	0.87412	0.88968	1	0	71	65.625		65.625	3.32	47	6
4	17	0.45466	0.37237	0.20504	0.015155	0.012412	0.0068346	669.97	22.332	0.038628	0.036605	0.0073614	0.0052199	17.914	6.6333	1.6857	0.78097	0.52255	0.42965	0.55776	0.41437	1	1	58	68.75		68.75	2.41	51	6.5
4	18	0.44863	0.39966	0.14632	0.014954	0.013322	0.0048772	339.75	11.325	0.046725	0.013741	0.0092889	0.0021207	16.903	4.5667	1.3452	0.77672	0.53165	0.58605	0.54094	0.70442	1	0	52	48.75		48.75	1.12	55	6
4	21	0.48073	0.43743	0.13417	0.016024	0.014581	0.0044723	183.17	6.1056	0.037786	0.011039	0.0060233	0.0016574	18.059	6.2667	1.6602	0.75683	0.63574	0.5591	0.70459	0.65229	1	0	55	42.5		42.5	-0.75	44	3
4	22	0.53395	0.30107	0.38132	0.017798	0.010036	0.012711	431.14	14.371	0.027313	0.035043	0.0043834	0.0051619	17.901	7.3	1.8921	0.75591	0.60616	0.59094	0.83215	0.77823	1	0	59	76.25		76.25	2.41	43	6
4	24	0.40409	0.32264	0.18573	0.01347	0.010755	0.006191	381.61	12.72	0.036044	0.015408	0.0063834	0.0032569	13.117	6.2667	1.5351	0.81271	0.5039	0.59424	0.53864	0.80634	1	1	64	36.875		36.875	2.02	45	5
4	25	0.38732	0.27171	0.21965	0.012911	0.0090569	0.0073216	241.26	8.0419	0.018632	0.030646	0.0038819	0.003686	14.349	6.7333	1.9443	0.79666	0.62785	0.42686	0.85349	0.42972	1	0	69	37.5		37.5	2.41	47	6
4	28	0.80656	0.72858	0.25005	0.026885	0.024286	0.0083351	1142.5	38.083	0.045623	0.027689	0.0091892	0.0071919	24.082	5.3333	1.5601	0.76331	0.58875	0.55676	0.74721	0.56917	1	1	68	45		45	0.7	50	6
4	29	0.74593	0.64872	0.27405	0.024864	0.021624	0.009135	267.96	8.9319	0.02964	0.017436	0.0053924	0.0026587	17.395	6.7	2.1541	0.69038	0.60806	0.61273	1.4808	1.0259	1	0	56	39.063		39.063	2.31	42	6.5
4	30	0.86868	0.67649	0.42779	0.028956	0.02255	0.01426	1105	36.832	0.064867	0.035703	0.012768	0.0047537	32.014	4.8	1.3142	0.78122	0.46984	0.54828	0.48532	0.70042	1	0	51	73.438		73.438	4.09	49	6
4	31	0.3529	0.30273	0.13316	0.011763	0.010091	0.0044386	97.401	3.2467	0.027981	0.0084016	0.00409	0.0013163	12.505	7.3	2.0315	0.77252	0.55913	0.54298	0.67314	0.81127	1	1	49	84.688		84.688	1.77	52	3.5
4	32	0.86679	0.7627	0.38105	0.028893	0.025423	0.012702	2016.5	67.217	0.072085	0.044631	0.012088	0.0096976	35.254	6.6	1.8251	0.7715	0.5263	0.43271	0.59688	0.42138	1	0	63	68.75		68.75	1.09	48	6
4	33	0.32168	0.25825	0.1436	0.010723	0.0086082	0.0047866	224.98	7.4993	0.033237	0.0095792	0.0066747	0.0017882	12.766	6.9	1.8287	0.77391	0.63296	0.58877	0.72241	0.7893	1	0	67	96.563		96.563	0.71	55	4
4	35	0.81472	0.65995	0.39522	0.027157	0.021998	0.013174	544.99	18.166	0.058174	0.026084	0.0078581	0.003666	27.965	7.6333	2.2344	0.71716	0.62384	0.64731	0.88271	0.97609	1	0	57	65.5		65.5	0.39	40	6
4	36	1.156	0.91063	0.5088	0.038535	0.030354	0.01696	2001.9	66.729	0.086879	0.042715	0.017706	0.0059914	41.234	7.1	2.0996	0.7668	0.55086	0.52619	0.87679	1.5325	1	0	64	73.125		73.125	2.22	16	6.5
4	41	0.52579	0.39665	0.26428	0.017526	0.013222	0.0088093	589.86	19.662	0.035192	0.026673	0.0067152	0.0046774	18.054	6.8	1.6796	0.77697	0.51507	0.6447	0.5073	1.0267	1	0	58	50.625		50.625	1.4	50	6
4	42	0.80739	0.68317	0.36576	0.026913	0.022772	0.012192	458.43	15.281	0.036163	0.024384	0.0070697	0.0036159	21.665	5.9667	1.7609	0.71431	0.58244	0.60138	0.84999	0.89886	1	1	66	48.125		48.125	-0.12	54	5
4	43	0.63137	0.48913	0.29702	0.021046	0.016304	0.0099006	1399.2	46.639	0.039991	0.039405	0.0082433	0.0094708	18.834	4.9333	1.3323	0.77251	0.5534	0.45587	0.60573	0.41883	1	1	80	31.25		31.25	2.39	32	6.5
4	44	0.42019	0.30032	0.23738	0.014006	0.010011	0.0079127	282.51	9.417	0.02287	0.023072	0.004333	0.0034645	12.225	5	1.4056	0.75294	0.57544	0.48469	0.67565	0.56833	1	0	68	91.25		91.25	1.62	50	3
4	45	0.83321	0.61001	0.45129	0.027774	0.020334	0.015043	805.57	26.852	0.039558	0.031644	0.0081067	0.0052605	23.082	6.3	1.8198	0.7381	0.56989	0.51562	0.73009	0.71797	1	0	58				2.21	39	6.5
4	47	0.51812	0.39365	0.26689	0.017271	0.013122	0.0088965	401.87	13.396	0.035009	0.020443	0.0068025	0.0031077	19.886	7.1333	1.9725	0.77319	0.57955	0.61121	0.7115	0.82418	1	0	58	69.375		69.375	1.87	45	4.5
4	49	0.98466	0.83353	0.37503	0.032822	0.027784	0.012501	2093.3	69.776	0.05199	0.056185	0.009872	0.011871	28.975	7.1333	1.9599	0.73923	0.6432	0.60034	0.97273	0.76269	1	1	59	63.75		63.75	2.3	49	5.5
4	50	1.8819	1.484	0.89246	0.062731	0.049466	0.029749	3011.9	100.4	0.09637	0.044732	0.020545	0.0086115	51.965	4.7667	1.5337	0.73855	0.63501	0.63911	0.82227	1.0986	1	1	58	23.75		23.75	1.89	32	6.5
4	53	1.82	1.2719	1.0563	0.060667	0.042398	0.035208	2164.6	72.154	0.059316	0.04661	0.011587	0.0099175	38.208	5.4	1.8806	0.68597	0.60793	0.60265	1.053	1.1423	1	0	57	56.25		56.25	2.48	39	6.5
4	54	0.37011	0.30167	0.15403	0.012337	0.010056	0.0051342	150.37	5.0125	0.027339	0.016739	0.0044825	0.0017804	11.322	5.6333	1.6553	0.7366	0.60161	0.6349	0.78991	1.1096	1	0	62	96.875		96.875	0.59	54	3
4	55	0.80645	0.56173	0.47832	0.026882	0.018724	0.015944	797.65	26.588	0.033359	0.037716	0.00624	0.006794	21.402	5.8333	1.7807	0.72296	0.63901	0.60936	0.9845	0.82186	1	0	53	93.75		93.75	0.57	50	3.5
4	56	0.791	0.6752	0.29911	0.026367	0.022507	0.0099705	382.2	12.74	0.034481	0.014356	0.0075504	0.0026679	21.183	5.5	1.7325	0.70865	0.63467	0.62114	0.98748	0.98132	1	0	51	26.875		26.875	1.06	44	6
6	2	0.70833	0.61611	0.25711	0.023611	0.020537	0.0085703	429.84	14.328	0.046448	0.01774	0.0077211	0.0029312	21.86	5.4667	1.7459	0.74263	0.60339	0.60957	0.75101	0.81093	1	1	25		44	41.6667	0.67	43	6
6	8	1.0578	0.88609	0.54051	0.035261	0.029536	0.018017	1913.2	63.773	0.04759	0.076352	0.0089398	0.011319	30.357	5.7333	1.7658	0.76033	0.67323	0.60987	1.0079	0.87043	1	0	56		39	52.0833	6.02	30	6.5
6	9	0.9197	0.72099	0.44666	0.030657	0.024033	0.014889	1041	34.701	0.06067	0.040318	0.011516	0.0061767	29.951	5.3667	1.5493	0.74718	0.5346	0.545	0.63745	0.74977	1	0	45		34	62.5	1.68	45	6
6	11	1.1566	0.91257	0.52673	0.038552	0.030419	0.017558	1862.3	62.077	0.10226	0.073977	0.010519	0.0093907	38.461	5.1	1.5949	0.76076	0.56455	0.30424	0.69543	0.27749	1	0	54		49	31.25	2.03	41	6
6	12	1.4839	1.2307	0.66314	0.049462	0.041025	0.022105	1886.9	62.896	0.064733	0.041629	0.012534	0.0080183	41.849	5.9667	1.7838	0.72698	0.6865	0.63691	1.0966	0.96868	1	1	56		44	41.6667	3.06	31	7
6	13	0.71123	0.51697	0.37378	0.023708	0.017232	0.012459	3012.7	100.42	0.071562	0.08496	0.013046	0.012235	37.52	3.6333	0.95433	0.82064	0.39048	0.30652	0.42162	0.27997	1	0	57		29	72.9167	3.23	50	5
6	14	1.8025	1.3607	0.97444	0.060084	0.045357	0.032481	3890.5	129.68	0.10678	0.11939	0.020704	0.011422	61.532	5.8667	1.6436	0.75218	0.63904	0.64062	0.7714	1.03	1	1	45		50	29.1667	2.66	48	6
6	15	0.79741	0.68016	0.31928	0.02658	0.022672	0.010643	1003.3	33.444	0.054471	0.029749	0.010406	0.0053921	25.838	5.3333	1.3663	0.78954	0.66836	0.53069	0.8601	0.57223	1	0	48		41	47.9167	1.67	54	6
6	17	0.78328	0.55334	0.43374	0.026109	0.018445	0.014458	1864.7	62.155	0.059926	0.050913	0.010993	0.010535	26.726	4.2667	1.2219	0.77001	0.52199	0.42063	0.47554	0.38124	1	0	50		43	43.75	4.58	43	6
6	18	0.61909	0.35711	0.43335	0.020636	0.011904	0.014445	2134.1	71.135	0.050104	0.061914	0.008096	0.013971	21.468	3.3333	0.97166	0.77139	0.45961	0.37326	0.48023	0.33741	1	0	38		44	41.6667	4.61		7
6	19	0.87067	0.6538	0.46922	0.029022	0.021793	0.015641	1153.9	38.464	0.039415	0.036676	0.0081902	0.0078702	24.814	4.8333	1.4765	0.73374	0.62741	0.60362	0.84775	0.6961	1	0	54		57	14.5833	1.1	38	7.5
6	21	1.6014	1.2747	0.72731	0.053381	0.042491	0.024244	1546.1	51.537	0.055654	0.038773	0.011888	0.0068771	40.735	7.1	2.1051	0.71797	0.61978	0.67633	1.1768	1.0611	1	0	64		31	68.75	2.22	44	6
6	22	0.30806	0.26536	0.12949	0.010269	0.0088454	0.0043163	407.47	13.582	0.031322	0.031767	0.0056957	0.0081904	12.907	7.4	1.9325	0.79906	0.55525	0.40353	0.61491	0.46317	1	1	52		56	16.6667	1.91	43	6.5
6	23	0.61842	0.54	0.2342	0.020614	0.018	0.0078066	443.3	14.777	0.054779	0.025886	0.0093962	0.0031892	24.772	5.8	1.5045	0.76562	0.5746	0.55993	0.6873	0.72879	1	0	55		41	47.9167	2.04	36	6.5
6	24	0.74776	0.63034	0.32345	0.024925	0.021011	0.010782	647.7	21.59	0.047314	0.02441	0.008432	0.0040329	24.705	4.6333	1.4119	0.73558	0.64321	0.61273	0.88545	0.89463	1	0	61		44	41.6667	3.9	41	6
6	25	1.1732	0.98561	0.48297	0.039106	0.032854	0.016099	1316.3	43.875	0.063111	0.033604	0.010886	0.0063999	37.368	7.4333	2.1356	0.74032	0.63857	0.61572	0.93602	0.76547	1	0	60		47	35.4167	0.96	41	6
6	26	0.39398	0.27749	0.23296	0.013133	0.0092498	0.0077653	234.74	7.8248	0.018603	0.018054	0.0032667	0.0037679	11.199	6	1.6908	0.74686	0.65274	0.5243	0.93282	0.58908	1	0	63		43	43.75	1.68	51	4.5
6	27	0.27876	0.23332	0.12751	0.0092921	0.0077773	0.0042503	56.071	1.869	0.024081	0.0059641	0.0043894	0.00088668	10.531	6.2333	1.5686	0.78745	0.64177	0.5536	0.84445	1.4072	1	0	46		21	89.5833	2.23	40	2.5
6	28	0.41803	0.33885	0.17803	0.013934	0.011295	0.0059345	1220.2	40.674	0.050519	0.027408	0.011495	0.0056048	18.703	6.6333	1.6475	0.80334	0.43721	0.48702	0.44498	0.52397	1	1	60		41	47.9167	3.92	37	7
6	29	0.39186	0.28452	0.21893	0.013062	0.0094841	0.0072976	241.07	8.0358	0.02177	0.021956	0.0043898	0.0032618	13.035	5.8	1.5317	0.76219	0.55596	0.58354	0.58222	0.71074	1	0	49		34	62.5	-0.28	42	6.5
6	31	0.61145	0.51477	0.23519	0.020382	0.017159	0.0078398	746.25	24.875	0.041493	0.031573	0.0066217	0.0059847	18.205	5.4667	1.5226	0.75182	0.58641	0.48119	0.78726	0.44923	1	0	56		29	72.9167	1.66	47	5.5
6	33	0.25587	0.21242	0.10363	0.0085292	0.0070807	0.0034542	139.56	4.6519	0.028136	0.0089333	0.0051872	0.0014903	11.895	5.3333	1.254	0.80884	0.47873	0.58113	0.49761	0.73604	1	1	64		43	43.75	3.39	51	6.5
6	34	0.76035	0.53725	0.38679	0.025345	0.017908	0.012893	2143.9	71.463	0.042042	0.11606	0.0090892	0.013695	47.329	6.3667	1.5637	0.80916	0.53549	0.21188	0.63772	0.17037	1	0	51		39	52.0833	3.66	41	6.5
6	36	0.73293	0.62245	0.27533	0.024431	0.020748	0.0091777	248.75	8.2916	0.034531	0.020636	0.0053285	0.0024576	19.228	6.7333	2.1595	0.71451	0.59881	0.57509	1.2471	1.0805	1	0	64		25	81.25	3.64	44	6.5
6	37	0.46665	0.38929	0.1942	0.015555	0.012976	0.0064733	320.9	10.697	0.032322	0.01512	0.0060525	0.0028559	16.586	5.8	1.5977	0.77188	0.59961	0.60429	0.76861	0.81151	1	0	47		39	52.0833	0.81	46	6
7	26	18.629	18.624	0.20397	0.62097	0.62079	0.0067988	6266.2	208.87	0.55968	0.022604	0.086224	0.0038555	422.32	8.6333	3.3086	0.6679	0.50861	0.57045	1.5123	0.68797	0	1	59	93.75	19	93.75	0.33	56
7	27	13.105	13.1	0.15233	0.43683	0.43667	0.0050776	1242.6	41.42	0.42523	0.010055	0.043024	0.0015341	251.45	8.8333	3.4539	0.62716	0.49522	0.64641	1.9648	1.0339	0	0	71	90.625	21	90.625	-0.24	56
7	29	0.20365	0.16422	0.088302	0.0067882	0.005474	0.0029434	66.761	2.2254	0.011406	0.0092483	0.0024315	0.0013964	6.937	6.6667	1.733	0.78041	0.55259	0.53282	0.67112	0.65832	0	0	63	96.875	18	96.875	-0.09	53
7	30	0.31988	0.27959	0.10817	0.010663	0.0093195	0.0036057	33.578	1.1193	0.013523	0.0049876	0.0021125	0.00097505	7.5006	7.1667	2.2715	0.73416	0.64958	0.6432	1.4118	1.273	0	1	72	96.25	18	96.25	-0.17	56
7	31	21.787	21.785	0.12209	0.72622	0.72616	0.0040697	1883.9	62.797	0.29772	0.01084	0.046427	0.0024247	267.74	9.0667	4.1894	0.56312	0.30338	0.62963	1.8827	0.88531	0	1	66	98.125	17	98.125	-1.51	56
7	32	13.361	13.357	0.1605	0.44538	0.44523	0.0053501	1263.2	42.105	0.26108	0.0090357	0.038743	0.001734	208.34	8.9	3.6691	0.59027	0.3025	0.59467	2.3749	0.87093	0	0	63	95	17	97.9167	0.6	55
7	33	11.402	11.397	0.14605	0.38006	0.37989	0.0048684	1337.2	44.572	0.22293	0.01368	0.033613	0.002111	184.31	8.8	3.8446	0.57715	0.31087	0.66139	2.6391	0.93667	0	0	58	90	17	97.9167	-0.26	56
7	34	19.57	19.565	0.20332	0.65232	0.65216	0.0067773	2603.3	86.775	0.49852	0.012875	0.062441	0.002209	352.79	8.7667	3.7446	0.5947	0.37615	0.64814	2.2935	0.91989	0	1	68	97.5	20	97.5	0.22	56
7	35	0.20446	0.18494	0.05979	0.0068154	0.0061647	0.001993	58.752	1.9584	0.015363	0.0045635	0.0031991	0.00093478	7.6978	5.7	1.4721	0.7833	0.59215	0.5428	0.69612	0.61082	0	0	58	93.75	23	93.75	0.36	55
7	36	0.30314	0.26148	0.10282	0.010105	0.0087161	0.0034274	55.539	1.8513	0.014677	0.0053359	0.0031661	0.00094297	8.7782	6.7333	1.9183	0.73026	0.62859	0.60515	0.91852	0.96317	0	0	67	89.375	21	89.5833	-0.22	56
7	37	0.21755	0.18274	0.084014	0.0072517	0.0060912	0.0028005	47.376	1.5792	0.015034	0.005275	0.0029834	0.0008686	7.155	6.6	1.7818	0.74949	0.66973	0.64772	0.88389	0.99625	0	0	66	96.875	17	97.9167	-0.03	52
7	38	0.31419	0.23635	0.16737	0.010473	0.0078782	0.005579	62.174	2.0725	0.016592	0.0080857	0.0031776	0.0014624	7.9331	6	1.8861	0.73648	0.66815	0.63387	1.3224	1.092	0	0	63	99.375	16	100	-0.26	56
7	40	0.30397	0.27321	0.10023	0.010132	0.0091071	0.003341	40.36	1.3453	0.01419	0.0055011	0.00233	0.00092198	7.855	6.7	2.1121	0.70698	0.58998	0.66746	1.0941	1.0203	0	0	68	73.75	21	89.5833	-0.69	56
7	41	0.4133	0.36773	0.15929	0.013777	0.012258	0.0053097	88.857	2.9619	0.019128	0.004648	0.0046799	0.00097495	11.458	6.7333	1.9098	0.74467	0.7175	0.51391	1.0206	1.639	0	1	65	99.063	17	99.063	-0.23	56
7	42	0.31653	0.2651	0.12194	0.010551	0.0088368	0.0040648	75.446	2.5149	0.013979	0.0084813	0.0028511	0.0014212	8.354	6.3333	1.8818	0.71261	0.62587	0.61137	0.91919	1.0572	0	0	59	91.875	20	91.875	-0.82	56
7	43	0.25432	0.22747	0.078626	0.0084773	0.0075823	0.0026209	97.938	3.2646	0.020047	0.0062997	0.0045101	0.0011319	7.798	5.6	1.5607	0.76212	0.6866	0.63653	0.99853	0.85448	0	0	55	98.5	19	98.5	-0.47	56
7	44	0.40006	0.34766	0.14728	0.013335	0.011589	0.0049094	119.5	3.9832	0.027593	0.010414	0.004704	0.0013467	11.646	5.9	1.7935	0.71399	0.62248	0.59697	0.87184	1.3245	0	1	64	83.4375	31	83.4375	-0.02	56
7	45	0.57618	0.54187	0.1362	0.019206	0.018062	0.00454	161.3	5.3768	0.023169	0.013414	0.0035301	0.0025928	12.956	7	2.2895	0.68585	0.52819	0.58928	1.4208	0.69874	0	0	68	95.625	17	97.9167	0.79	50
7	46	0.26574	0.24021	0.080633	0.0088579	0.0080071	0.0026878	91.132	3.0377	0.015612	0.0092135	0.002798	0.0018484	8.06	5.4667	1.6214	0.73049	0.63479	0.61217	0.93893	0.73962	0	0	74	96.875	18	96.875	-0.18	56
7	47	0.21234	0.14581	0.12851	0.0070781	0.0048605	0.0042836	53.737	1.7912	0.010655	0.007852	0.0021402	0.0015005	5.5632	6.5667	1.7473	0.75682	0.61981	0.64193	0.81676	0.83532	0	0	63	91.875	20	91.875	-0.4	56
7	48	0.24658	0.20266	0.10276	0.0082193	0.0067555	0.0034254	74.036	2.4679	0.015241	0.0095303	0.0030881	0.0012185	7.5007	5.4	1.5316	0.75685	0.66309	0.64047	0.87686	1.0097	0	0	61	97.5	18	97.5	-0.76	51
7	49	0.25298	0.23023	0.072994	0.0084328	0.0076744	0.0024331	55.932	1.8644	0.013186	0.0064489	0.0029443	0.00092957	7.7243	6.0333	1.86	0.73554	0.64184	0.64754	1.03	0.89221	0	0	66	81.25	21	89.5833	-0.92	50
7	50	0.17914	0.15034	0.072772	0.0059714	0.0050113	0.0024257	45.489	1.5163	0.014119	0.0034908	0.0036721	0.00058175	5.8291	5.8667	1.5063	0.79457	0.49299	0.64443	0.41165	1.1397	0	1	61	78.125	30	78.125	0.81	56
7	51	0.20366	0.15339	0.10632	0.0067886	0.0051132	0.003544	49.763	1.6588	0.011434	0.0082314	0.0019274	0.0014626	5.6595	5.8	1.5577	0.76441	0.62632	0.58846	0.81221	0.83975	0	0	56	98.125	18	98.125	0.75	56
7	52	0.40873	0.3709	0.11411	0.013624	0.012363	0.0038037	95.097	3.1699	0.012856	0.0091583	0.0028001	0.0017698	8.3773	7.0667	2.2509	0.70469	0.64538	0.65277	1.38	0.99513	0	0	70	95.625	19	95.625	-0.81	55
7	53	0.33692	0.2954	0.11481	0.011231	0.0098466	0.003827	155.12	5.1708	0.017134	0.010405	0.0032731	0.0024657	8.6737	6.1	1.75	0.73612	0.60413	0.60773	0.85643	1.1966	0	0	72	95	18	95.8333	-0.1	54
7	54	0.11748	0.10118	0.043073	0.003916	0.0033726	0.0014358	10.569	0.35231	0.0076462	0.0018668	0.0016934	0.00034768	4.4047	6.4667	1.6742	0.77953	0.58606	0.5995	0.68418	1.477	0	0	62	93.125	22	93.125	-0.4	56
7	55	0.53151	0.44594	0.24915	0.017717	0.014865	0.0083049	433.12	14.437	0.032651	0.018055	0.0062995	0.0036605	15.84	5.5	1.6205	0.75852	0.62063	0.59255	0.95416	0.72303	0	0	72	90.938	23	90.938	0.39	46
